# Supplementary material for: Comparative transcriptome profiling reveals differential defense responses among Alternaria brassicicola resistant Sinapis alba and susceptible Brassica rapa
Source: Front Plant Sci. 2024 Jan 18;14:1251349. doi: 10.3389/fpls.2023.1251349 (PMC10831657; doi:10.3389/fpls.2023.1251349)
Supplement: Supplementary file 1 [file DataSheet_1.xlsx]

## Sheet: Summary
Supplementary data sheet 1
Raw reads statistics
Sample ID	Sample name	Total reads	Mapping %
S1	S. alba at 48 hpi	39690944	0.7941
S2	S. alba at 72 hpi	42696304	0.7846
T1	B. rapa at 48 hpi	39150854	0.9663
T2	B. rapa at 72 hpi	37040439	0.9287
Cuttoff for differential analysis
Parameter	Value
P Value	0.05
log2 Fold Change for Upregulated Transcripts	1.5
log2 Fold Change for Downregulated Transcripts	-1.5
Statistics for differentially expressed transcripts
Parameter	48 hpi	72 hpi
Upregulated Transcripts	3396	4023
Downregulated Transcripts	23239	21116
Total DEGs	26635	25139
Common DEGs at 48 hpi and 72 hpi
Parameter	Common DEGs
Commonly Upregulated Transcripts	391
Commonly Downregulated Transcripts	5474
Total DEGs	5865
