# Supplementary material for: Comparative transcriptome profiling reveals differential defense responses among Alternaria brassicicola resistant Sinapis alba and susceptible Brassica rapa
Source: Front Plant Sci. 2024 Jan 18;14:1251349. doi: 10.3389/fpls.2023.1251349 (PMC10831657; doi:10.3389/fpls.2023.1251349)
Supplement: Supplementary file 3 [file DataSheet_3.xlsx]

## Sheet: LRR
						Anova: Two-Factor With Replication
	0 hour	24 hours	48 hours	72 hours
V1 (B. rapa)	3.1109	-0.078966	1.86525	4.50368		SUMMARY	0 hour	24 hours	48 hours	72 hours	Total			0 hour	24 hours	48 hours	72 hours
	3.2941	-1.95106	2.29197	5.2439		V1							V1(B. rapa)	1.78537	-0.868623	2.59397	3.71746
	1.24154	-1.12648	1.72592	3.49348		Count	6	6	6	6	24		V2(S. alba)	7.16335	1.9717	8.10222	8.80099
	1.12021	-2.69121	3.37259	2.70905		Sum	10.7122	-5.21174	15.5638	22.3048	43.3691
	0.975179	0.442562	3.70047	2.89957		Average	1.78537	-0.868623	2.59397	3.71746	1.80704		MULTIPLE COMPARISON TEST
	0.970274	0.193416	2.60761	3.45511		Variance	1.21845	1.60614	0.641306	0.950601	3.94149		Procedure: LSD (p= 0.05)
V2(S. alba)	5.21982	5.65327	7.90706	8.13866									S.E.D.: 0.951263007892113
	5.47916	5.44761	6.80422	7.60818		V2							LSD = 1.9136943002011
	5.37953	4.72322	8.8866	8.62155		Count	6	6	6	6	24
	9.62233	-3.40745	10.1777	8.91398		Sum	42.9801	11.8302	48.6133	52.8059	156.23		2	-0.868623	a
	8.6068	-0.019222	7.51063	8.92393		Average	7.16335	1.9717	8.10222	8.80099	6.50956		1	1.78537	b
	8.67243	-0.567239	7.32709	10.5996		Variance	4.04065	14.5104	1.51932	1.03135	12.1022		6	1.9717	bc
													3	2.59397	bc
						Total							4	3.71746	c
						Count	12	12	12	12			5	7.16335	d
						Sum	53.6923	6.61845	64.1771	75.1107			7	8.10222	d
						Average	4.47436	0.551538	5.34809	6.25923			8	8.80099	d
						Variance	10.2785	9.52591	9.25687	7.94877
						ANOVA
						Source of Variation	SS	df	MS	F	P-value	F crit
						Sample	265.364	1	265.364	83.1921	2.55944e-11	4.08475
						Columns	227.258	3	75.7525	23.7485	5.43824e-09	2.83875
						Interaction	14.1552	3	4.71839	1.47922	0.23473	2.83875
						Within	127.591	40	3.18978
						Total	634.368	47

## Sheet: Peoxidase
						Anova: Two-Factor With Replication
	0 hour	24 hours	48 hours	72 hours
V1(B. rapa)	6.03897	2.90832	3.10964	3.55881		SUMMARY	0 hour	24 hours	48 hours	72 hours	Total			0 hour	24 hours	48 hours	72 hours
	1.82249	1.50917	2.19741	3.33314		V1							V1(B. rapa)	3.11958	1.99738	2.26884	3.71229
	3.25953	1.90696	4.57084	3.71188		Count	6	6	6	6	24		V2(S. alba)	8.47025	8.05225	7.63105	11.0672
	2.82327	1.48615	1.56733	3.20079		Sum	18.7175	11.9843	13.6131	22.2738	66.5886
	2.24056	2.28519	1.14783	4.97556		Average	3.11958	1.99738	2.26884	3.71229	2.77453		MULTIPLE COMPARISON TEST
	2.53268	1.8885	1.02001	3.49357		Variance	2.28595	0.28648	1.86393	0.414527	1.53927		Procedure: LSD (p= 0.05)
V2(S. alba)	7.33098	9.14725	10.1505	10.8138									S.E.D.: 0.75817773811053
	8.82184	8.58005	10.1366	12.3415		V2							LSD = 1.52525684686988
	7.37429	6.80892	8.1811	10.7054		Count	6	6	6	6	24
	10.8039	8.13463	5.91158	10.2784		Sum	50.8215	48.3135	45.7863	66.4034	211.325		2	1.99738	a
	10.7288	9.6996	5.6246	11.5323		Average	8.47025	8.05225	7.63105	11.0672	8.8052		3	2.26884	ab
	5.76179	5.94308	5.78194	10.732		Variance	4.10101	2.03853	4.66592	0.553955	4.34106		1	3.11958	ab
													4	3.71229	b
						Total							7	7.63105	c
						Count	12	12	12	12			6	8.05225	c
						Sum	69.539	60.2978	59.3994	88.6772			5	8.47025	c
						Average	5.79492	5.02482	4.94995	7.38977			8	11.0672	d
						Variance	10.7113	11.0554	10.8099	15.1935
						ANOVA
						Source of Variation	SS	df	MS	F	P-value	F crit
						Sample	436.429	1	436.429	215.383	1.07309e-17	4.08475
						Columns	46.2056	3	15.4019	7.60103	0.000388785	2.83875
						Interaction	7.9906	3	2.66353	1.31449	0.283057	2.83875
						Within	81.0515	40	2.02629
						Total	571.676	47

## Sheet: LRR-RK
						Anova: Two-Factor With Replication
	0 hour	24 hours	48 hours	72 hours
V1(B. rapa)	7.39292	1.18914	2.84377	3.50585		SUMMARY	0 hour	24 hours	48 hours	72 hours	Total			0 hour	24 hours	48 hours	72 hours
	6.79263	1.54621	2.11858	3.03892		V1							V1(B.rapa)	4.36959	1.19089	2.91712	3.52925
	6.0682	1.11351	3.75464	4.12444		Count	6	6	6	6	24		V2(S. alba)	8.0626	3.7995	4.76776	6.40024
	3.4171	0.670392	2.94998	3.70625		Sum	26.2176	7.14535	17.5027	21.1755	72.0411
	0.047328	1.98038	3.00565	4.38976		Average	4.36959	1.19089	2.91712	3.52925	3.00171		MULTIPLE COMPARISON TEST
	2.49938	0.645715	2.83007	2.41027		Variance	8.19675	0.264735	0.272195	0.523826	3.43049		Procedure: LSD (p= 0.05)
V2(S. alba)	8.74782	3.5813	5.85412	7.57852									S.E.D.: 0.705178233938755
	6.21524	3.78355	5.42377	6.92085		V2							LSD = 1.41863559890213
	8.68086	4.73044	2.99202	4.91558		Count	6	6	6	6	24
	10.1309	3.28368	4.95206	5.41725		Sum	48.3756	22.797	28.6066	38.4015	138.181		2	1.19089	a
	6.75138	2.87502	4.5575	6.09098		Average	8.0626	3.7995	4.76776	6.40024	5.75753		3	2.91712	b
	7.84941	4.54302	4.82709	7.47829		Variance	2.06144	0.517613	0.969094	1.21754	3.78558		4	3.52925	bc
													6	3.7995	bc
						Total							1	4.36959	c
						Count	12	12	12	12			7	4.76776	c
						Sum	74.5932	29.9424	46.1093	59.5769			8	6.40024	d
						Average	6.2161	2.4952	3.84244	4.96475			5	8.0626	e
						Variance	8.38236	2.21148	1.49828	3.03952
						ANOVA
						Source of Variation	SS	df	MS	F	P-value	F crit
						Sample	91.1342	1	91.1342	51.9906	9.56757e-09	4.08475
						Columns	90.6557	3	30.2186	17.2392	2.43508e-07	2.83875
						Interaction	5.19783	3	1.73261	0.988425	0.407989	2.83875
						Within	70.116	40	1.7529
						Total	257.104	47

## Sheet: bZIP
						Anova: Two-Factor With Replication
	0 hour	24 hours	48 hours	72 hours
V1(B. rapa)	2.36806	3.64825	4.41973	5.31248		SUMMARY	0 hour	24 hours	48 hours	72 hours	Total			0 hour	24 hours	48 hours	72 hours
	1.66474	3.14489	2.86169	5.15136		V1							V1(B. rapa)	1.74078	2.01874	3.94879	4.66141
	2.55418	2.10735	5.09148	4.02986		Count	6	6	6	6	24		V2(S. alba)	6.06105	3.72895	7.69083	10.7268
	0.879197	1.08393	4.29233	4.26416		Sum	10.4447	12.1125	23.6927	27.9685	74.2183
	1.07065	0.790661	3.42074	5.01608		Average	1.74078	2.01874	3.94879	4.66141	3.09243		MULTIPLE COMPARISON TEST
	1.90783	1.33738	3.60676	4.19454		Variance	0.456039	1.35553	0.644632	0.312873	2.2128		Procedure: LSD (p= 0.05)
V2(B. rapa)	4.88704	4.15529	8.84049	10.2226									S.E.D.: 0.52918483450541
	6.71001	4.19535	7.57166	10.9305		V2							LSD = 1.06458255303114
	6.58347	5.20048	5.63152	9.89026		Count	6	6	6	6	24
	7.33837	3.01085	8.17447	11.741		Sum	36.3663	22.3737	46.145	64.3607	169.246		1	1.74078	a
	7.38694	3.42066	7.51095	10.6312		Average	6.06105	3.72895	7.69083	10.7268	7.0519		2	2.01874	a
	3.46046	2.39106	8.4159	10.945		Variance	2.44499	0.993069	1.27373	0.416163	7.88089		6	3.72895	b
													3	3.94879	b
						Total							4	4.66141	b
						Count	12	12	12	12			5	6.06105	c
						Sum	46.811	34.4861	69.8377	92.3292			7	7.69083	d
						Average	3.90091	2.87385	5.81981	7.6941			8	10.7268	e
						Variance	6.40904	1.86522	4.69096	10.3647
						ANOVA
						Source of Variation	SS	df	MS	F	P-value	F crit
						Sample	188.129	1	188.129	190.582	8.35817e-17	4.08475
						Columns	163.655	3	54.5518	55.2631	2.7496e-14	2.83875
						Interaction	29.0143	3	9.67144	9.79755	5.66022e-05	2.83875
						Within	39.4852	40	0.987129
						Total	420.284	47

## Sheet: FBOX
						Anova: Two-Factor With Replication
	0 hour	24 hours	48 hours	72 hours
V1(B. rapa)	0.11589	0.370432	0.491976	2.90175		SUMMARY	0 hour	24 hours	48 hours	72 hours	Total			0 hour	24 hours	48 hours	72 hours
	0.493302	0.215305	0.373621	2.27681		V1							V1(B. rapa)	0.437646	0.550448	1.30044	2.52443
	0.344871	0.720432	0.285533	3.00936		Count	6	6	6	6	24		V2(S. alba)	2.10178	2.98722	8.33977	7.2366
	0.470614	1.43154	0.834758	2.88614		Sum	2.62587	3.30269	7.80264	15.1466	28.8778
	0.711688	0.252491	1.22689	2.11492		Average	0.437646	0.550448	1.30044	2.52443	1.20324		MULTIPLE COMPARISON TEST
	0.489509	0.312491	4.58986	1.95764		Variance	0.0388215	0.219068	2.71704	0.211724	1.41465		Procedure: LSD (p= 0.05)
V2(S. alba)	2.39778	2.43062	6.57298	7.0398									S.E.D.: 0.596622689251441
	1.0668	1.47016	8.48643	6.13653		V2							LSD = 1.20025001531503
	1.13647	4.93199	11.1953	8.33942		Count	6	6	6	6	24
	2.37702	2.73038	6.09629	7.67398		Sum	12.6107	17.9233	50.0386	43.4196	123.992		1	0.437646	a
	2.81236	3.5282	7.53848	6.28999		Average	2.10178	2.98722	8.33977	7.2366	5.16634		2	0.550448	a
	2.82024	2.83195	10.1491	7.9399		Variance	0.637494	1.35523	4.04924	0.809418	8.92337		3	1.30044	ab
													5	2.10178	bc
						Total							4	2.52443	c
						Count	12	12	12	12			6	2.98722	c
						Sum	15.2365	21.226	57.8412	58.5662			8	7.2366	d
						Average	1.26971	1.76883	4.8201	4.88052			7	8.33977	d
						Variance	1.06269	2.335	16.5898	6.51994
						ANOVA
						Source of Variation	SS	df	MS	F	P-value	F crit
						Sample	188.474	1	188.474	150.208	4.0122e-15	4.08475
						Columns	134.667	3	44.8888	35.775	2.09732e-11	2.83875
						Interaction	52.9177	3	17.6392	14.0579	2.09979e-06	2.83875
						Within	50.1902	40	1.25475
						Total	426.248	47

## Sheet: WRKY
						Anova: Two-Factor With Replication
	0 hour	24 hours	48 hours	72 hours
V1(B. rapa)	1.59826	1.72247	3.453	3.01578		SUMMARY	0 hour	24 hours	48 hours	72 hours	Total			0 hour	24 hours	48 hours	72 hours
	1.25052	2.30156	4.60874	2.75007		V1							V1(B. rapa)	1.39713	1.37996	3.51917	3.25417
	1.13895	1.49758	5.59362	3.09175		Count	6	6	6	6	24		V2(S. alba)	2.75253	4.65632	5.98736	6.53118
	1.57275	1.80827	2.41889	3.58132		Sum	8.38278	8.27976	21.115	19.525	57.3026
	1.46404	0.535797	2.39215	3.65725		Average	1.39713	1.37996	3.51917	3.25417	2.38761		MULTIPLE COMPARISON TEST
	1.35826	0.414069	2.6486	3.42885		Variance	0.0330868	0.5619	1.74671	0.127467	1.58749		Procedure: LSD (p= 0.05)
V2(S. alba)	2.62506	3.56423	6.92057	7.68399									S.E.D.: 0.492109333820661
	3.25159	5.03512	7.23402	6.61068		V2							LSD = 0.989996267483542
	2.65826	4.83764	7.84291	6.69485		Count	6	6	6	6	24
	2.06702	3.41968	5.94388	5.90826		Sum	16.5152	27.9379	35.9242	39.1871	119.564		2	1.37996	a
	3.18301	5.81003	3.78608	5.76261		Average	2.75253	4.65632	5.98736	6.53118	4.98185		1	1.39713	a
	2.73024	5.27126	4.19671	6.52668		Variance	0.185987	0.921498	2.78442	0.468166	3.16192		5	2.75253	b
													4	3.25417	b
						Total							3	3.51917	b
						Count	12	12	12	12			6	4.65632	c
						Sum	24.898	36.2177	57.0392	58.7121			7	5.98736	d
						Average	2.07483	3.01814	4.75326	4.89267			8	6.53118	d
						Variance	0.600608	3.60188	3.72106	3.1995
						ANOVA
						Source of Variation	SS	df	MS	F	P-value	F crit
						Sample	80.7611	1	80.7611	94.6062	4.26965e-12	4.08475
						Columns	67.6441	3	22.548	26.4135	1.38066e-09	2.83875
						Interaction	7.44624	3	2.48208	2.90759	0.0462876	2.83875
						Within	34.1462	40	0.853655
						Total	189.998	47

## Sheet: CYP
						Anova: Two-Factor With Replication
	0 hour	24 hours	48 hours	72 hours
V1(B. rapa)	3.76229	5.56206	5.15358	6.44862		SUMMARY	0 hour	24 hours	48 hours	72 hours	Total			0 hour	24 hours	48 hours	72 hours
	3.14427	5.737	5.65434	5.60696		V1							V1(B. rapa)	2.34746	5.64024	4.39252	5.96521
	1.50207	5.78257	6.2554	5.07388		Count	6	6	6	6	24		V2(S. alba)	0.830708	5.34036	7.14731	11.6941
	2.18731	5.36197	3.34873	5.74088		Sum	14.0848	33.8414	26.3551	35.7913	110.073
	1.58975	5.44476	3.61106	6.60585		Average	2.34746	5.64024	4.39252	5.96521	4.58636		MULTIPLE COMPARISON TEST
	1.89907	5.95309	2.332	6.31507		Variance	0.830431	0.0498506	2.31753	0.34793	2.87398		Procedure: LSD (p= 0.05)
V2(S. alba)	-0.196926	5.92276	6.98847	10.8591									S.E.D.: 0.463235574253555
	1.32319	6.01217	7.88755	11.6353		V2							LSD = 0.931909756549634
	0.549977	5.45199	7.9582	11.2574		Count	6	6	6	6	24
	0.913872	5.61829	6.5502	11.1134		Sum	4.98425	32.0422	42.8839	70.1643	150.075		5	0.830708	a
	0.569519	4.50835	6.62365	11.4523		Average	0.830708	5.34036	7.14731	11.6941	6.25311		1	2.34746	b
	1.82462	4.52864	6.8758	13.8468		Variance	0.488074	0.446269	0.38704	1.18423	16.3636		3	4.39252	c
													6	5.34036	d
						Total							2	5.64024	d
						Count	12	12	12	12			4	5.96521	d
						Sum	19.069	65.8836	69.239	105.956			7	7.14731	e
						Average	1.58908	5.4903	5.76992	8.82963			8	11.6941	f
						Variance	1.22674	0.250034	3.29905	9.64724
						ANOVA
						Source of Variation	SS	df	MS	F	P-value	F crit
						Sample	33.3367	1	33.3367	44.0717	5.99368e-08	4.08475
						Columns	317.147	3	105.716	139.758	3.10423e-21	2.83875
						Interaction	95.0602	3	31.6867	41.8904	2.04405e-12	2.83875
						Within	30.2568	40	0.75642
						Total	475.8	47

## Sheet: calmodulin
Supplementary data sheet 3
						Anova: Two-Factor With Replication
	0 hour	24 hours	48 hours	72 hours										0 hour	24 hours	48 hours	72 hours
V1(B. rapa)	3.30024	0.255233	2.27281	3.80732		SUMMARY	0 hour	24 hours	48 hours	72 hours	Total		V1(B. rapa)	3.62437	1.64786	2.71257	2.53485
	4.15414	0.013085	3.74365	2.10566		V1							V2(S. alba)	6.04682	3.30916	3.88348	6.97189
	3.70026	-0.807604	3.24632	2.40215		Count	6	6	6	6	24
	3.64107	1.98036	2.71812	1.83482		Sum	21.7462	9.88718	16.2754	15.2091	63.1179		MULTIPLE COMPARISON TEST
	3.5881	4.75094	2.31115	2.69001		Average	3.62437	1.64786	2.71257	2.53485	2.62991		Procedure: LSD (p= 0.05)
	3.36239	3.69517	1.98338	2.36918		Variance	0.0923396	4.91447	0.446862	0.472513	1.80201		S.E.D.: 1.05558572141053
V2(S. alba)	7.40516	7.66889	4.87788	7.15738									LSD = 2.12356452598028
	7.9885	6.90269	4.53964	5.7179		V2
	5.99232	8.16079	3.50403	8.30986		Count	6	6	6	6	24		2	1.64786	a
	3.92853	-0.743344	3.87207	6.73508		Sum	36.2809	19.8549	23.3009	41.8313	121.268		4	2.53485	ab
	5.69455	-0.719257	3.29461	6.50269		Average	6.04682	3.30916	3.88348	6.97189	5.05284		3	2.71257	ab
	5.27185	-1.41481	3.21267	7.40844		Variance	2.166	22.0852	0.472049	0.772776	7.91093		6	3.30916	ab
													1	3.62437	ab
						Total							7	3.88348	b
						Count	12	12	12	12			5	6.04682	c
						Sum	58.0271	29.7421	39.5763	57.0405			8	6.97189	c
						Average	4.83559	2.47851	3.29803	4.75337
						Variance	2.62696	13.0253	0.791606	5.9353
						ANOVA
						Source of Variation	SS	df	MS	F	P-value	F crit
						Sample	70.4467	1	70.4467	17.9355	0.000130143	4.08475
						Columns	47.674	3	15.8913	4.04589	0.013288	2.83875
						Interaction	18.6128	3	6.20426	1.57959	0.209338	2.83875
						Within	157.111	40	3.92777
						Total	293.844	47
